# Supplementary material for: Immunization of Mice with Virus-Like Vesicles of Kaposi Sarcoma-Associated Herpesvirus Reveals a Role for Antibodies Targeting ORF4 in Activating Complement-Mediated Neutralization
Source: J Virol. 2023 Feb 9;97(2):e01600-22. doi: 10.1128/jvi.01600-22 (PMC9972917; doi:10.1128/jvi.01600-22)
Supplement: Supplemental file 2 — Raw ELISpot data for Fig. 3c. Download jvi.01600-22-s0002.xlsx, XLSX file, 0.01 MB [file jvi.01600-22-s0002.xlsx]

## Sheet: Sheet1
	PBS 2	PBS 3	PBS 4		VLV 1	VLV 2	VLV 3	VLV 4		KSHV 1	KSHV 2	KSHV 3	KSHV 4
K1	5	16	0		0	18	18	0		5	0	0	0
K2	0	21	0		0	0	6	0		15	0	0	0
K3	0	11	26		0	0	0	0		0	0	0	0
K4	5	0	11		0	0	0	0		0	0	0	0
K5	15	5	5		0	0	0	0		0	0	0	0
K6	10	0	5		0	0	6	0		0	0	0	6
K7	10	0	16		0	13	12	0		0	0	21	6
K8	10	21	0		0	0	6	0		5	0	0	0
K8.1	20	32	5		4	0	61	0		15	3	159	31
K9	0	0	0		0	84	0	0		0	0	0	0
K10	0	0	0		0	0	0	0		0	0	0	0
K11	10	11	0		0	0	0	0		0	0	0	0
K12	0	0	11		0	4	12	0		0	12	0	6
K13/ORF71	0	11	5		0	0	0	0		0	3	0	0
K14	10	5	5		0	4	0	0		0	0	0	0
K15	0	0	5		4	9	6	5		50	40	67	44
ORF2	15	5	16		0	4	12	0		0	0	0	0
ORF4	10	0	0		0	0	42	0		180	3	0	0
ORF6	10	0	0		0	0	0	0		0	0	0	0
ORF7	5	0	16		0	0	0	0		0	0	0	0
ORF8	10	0	0		0	22	12	5		0	0	0	0
ORF9	5	5	16		0	0	0	0		0	0	0	0
ORF10	0	0	0		0	0	0	0		0	0	0	0
ORF11	5	0	11		12	27	18	0		40	37	0	0
ORF16	0	5	0		0	0	24	0		10	0	0	0
ORF17	5	0	0		0	0	0	0		0	0	0	0
ORF18	5	16	26		4	27	0	0		0	0	0	0
ORF19	0	0	11		0	9	0	0		15	0	0	0
ORF20	0	0	21		0	0	0	0		0	0	0	0
ORF21	20	0	0		0	0	18	0		5	0	0	0
ORF22	20	0	16		0	9	0	0		0	0	0	0
ORF23	0	5	11		0	0	0	0		0	0	0	0
ORF24	0	5	21		0	0	0	0		0	0	0	0
ORF25	0	0	5		0	0	182	33		655	763	256	569
ORF26	10	0	0		0	0	0	0		195	83	0	0
ORF27	5	11	16		16	13	309	60		0	62	0	100
ORF28	20	0	37		72	0	12	51		10	0	0	6
ORF29a	0	21	0		0	9	6	0		0	31	0	0
ORF29b	0	11	32		0	0	18	0		0	0	0	0
ORF30	5	0	0		16	0	12	0		0	6	0	0
ORF31	20	0	21		0	0	6	0		0	0	0	0
ORF32	5	0	5		0	0	0	0		0	0	0	0
ORF33	10	5	5		700	102	636	340		75	588	241	213
ORF34	10	5	16		0	0	12	0		0	0	0	0
ORF35	0	5	11		0	0	6	0		0	3	31	0
ORF36	0	0	0		0	0	0	0		0	0	0	0
ORF37	15	5	26		0	53	18	0		25	22	56	6
ORF38	0	0	0		0	0	0	0		0	0	10	0
ORF39	15	0	5		0	22	18	0		0	6	0	0
ORF40	0	0	0		0	0	0	0		0	0	0	0
ORF41	5	0	0		0	40	6	0		0	0	0	0
ORF42	5	0	0		56	4	24	5		80	65	108	6
ORF43	5	0	0		0	0	0	0		0	0	0	0
ORF44	0	0	16		0	13	0	0		0	0	0	0
ORF45	0	0	0		20	18	42	0		45	80	0	38
ORF46	15	0	5		12	4	30	0		20	25	5	0
ORF47	0	0	0		0	0	36	0		65	68	0	0
ORF48	5	16	0		0	13	24	0		0	0	0	0
ORF49	0	5	5		0	0	0	0		0	0	0	0
ORF50	10	0	0		0	0	0	0		0	0	0	0
ORF52	5	0	0		0	0	0	0		0	28	0	0
ORF53	45	0	16		0	18	79	0		25	31	46	0
ORF54	5	0	11		0	0	6	0		0	0	0	0
ORF55	0	0	0		0	0	0	0		0	0	0	0
ORF56	0	0	0		0	0	0	0		0	0	0	0
ORF57	0	0	11		20	13	0	5		125	55	190	13
ORF58	5	21	47		0	0	0	0		5	28	0	0
ORF59	25	11	11		0	0	6	9		0	0	0	0
ORF60	5	0	0		0	13	0	0		0	0	0	0
ORF61	10	11	11		0	53	0	0		0	0	0	0
ORF62	0	11	16		0	0	0	0		0	0	0	0
ORF63	15	0	5		0	0	12	0		0	0	0	0
ORF64-1	0	0	0		0	4	0	0		0	0	0	0
ORF64-2	10	11	5		0	0	0	0		0	0	0	0
ORF64-3	25	0	11		4	4	12	0		0	0	0	0
ORF65	0	11	11		0	27	0	0		200	0	0	19
ORF66	15	0	0		0	0	0	0		0	25	0	0
ORF67	5	5	16		0	116	0	0		0	0	0	0
ORF68	5	0	0		0	0	0	0		0	0	0	0
ORF69	25	0	0		0	4	12	0		0	0	0	0
ORF70	5	5	21		0	0	18	0		0	0	0	0
ORF72	10	0	0		0	18	6	0		0	34	0	0
ORF73	25	0	0		0	0	18	0		10	0	0	0
ORF74	50	11	11		0	0	0	0		0	0	0	13
ORF75	15	0	5		0	0	6	0		0	0	0	0
